# Supplementary material for: Extraction and Identification of Volatile Organic Compounds Emitted by Fragrant Flowers of Three Tillandsia Species by HS-SPME/GC-MS
Source: Metabolites. 2021 Sep 2;11(9):594. doi: 10.3390/metabo11090594 (PMC8471741; doi:10.3390/metabo11090594)
Supplement: Supplementary file 1 [file metabolites-11-00594-s001.zip]

Archive with 1 entries (1 files):
- metabolites-1320187-SI.pdf
